# Supplementary material for: Sesquiterpene Lactones from Artemisia absinthium. Biotransformation and Rearrangement of the Insect Antifeedant 3α-hydroxypelenolide
Source: Plants (Basel). 2021 Apr 28;10(5):891. doi: 10.3390/plants10050891 (PMC8146418; doi:10.3390/plants10050891)
Supplement: Supplementary file 1 [file plants-10-00891-s001.zip]

Archive with 1 entries (1 files):
- plants-1196488-supplementary.pdf
